# Supplementary material for: The S-Gene YUC6 Pleiotropically Determines Male Mating Type and Pollen Size in Heterostylous Turnera (Passifloraceae): A Novel Neofunctionalization of the YUCCA Gene Family
Source: Plants (Basel). 2022 Oct 8;11(19):2640. doi: 10.3390/plants11192640 (PMC9572539; doi:10.3390/plants11192640)
Supplement: Supplementary file 1 [file plants-11-02640-s001.zip]

Archive with 1 entries (1 files):
- plants-1871745-supplementary.pdf
